# Supplementary material for: Assessing quality of medical death certification: Concordance between gold standard diagnosis and underlying cause of death in selected Mexican hospitals
Source: Popul Health Metr. 2011 Aug 4;9:38. doi: 10.1186/1478-7954-9-38 (PMC3160931; doi:10.1186/1478-7954-9-38)
Supplement: Additional file 1 — Number of deaths for adults, children, and neonates by cause of death [file 1478-7954-9-38-S1.XLSX]

## Sheet: Annex 1
Number of deaths for adults, children, and neonates by cause of death
Adult Causes	Deaths
Acute Myocardial Infarction	56
AIDS	93
Breast Cancer	41
Cervical Cancer	21
Cirrhosis	126
Colorectal Cancer	22
COPD	48
Diabetes	96
Diarrhea/Dysentery	14
Falls	29
Fires	15
Homicide	35
Leukemia/Lymphomas	48
Lung Cancer	30
Maternal	38
Other Cardiovascular Diseases	63
Other Infectious Diseases	28
Other Noncommunicable Diseases	114
Pneumonia	96
Poisonings	7
Prostate Cancer	6
Renal Failure	72
Road Traffic	33
Stomach Cancer	18
Stroke	117
Suicide	6
TB	12
TOTAL	1284
Child Causes	Deaths
Diarrhea/Dysentery	7
Other Cardiovascular Diseases	6
Other Defined Causes of Child Deaths	45
Other Digestive Diseases	8
Other Infectious Diseases	7
Pneumonia	16
Sepsis	5
TOTAL	94
Neonate Causes	Deaths
Birth Asphyxia	27
Congenital Malformation	38
Meningitis/Sepsis	6
Preterm Delivery	89
Stillbirth	51
TOTAL	211
