# Supplementary material for: Assessing quality of medical death certification: Concordance between gold standard diagnosis and underlying cause of death in selected Mexican hospitals
Source: Popul Health Metr. 2011 Aug 4;9:38. doi: 10.1186/1478-7954-9-38 (PMC3160931; doi:10.1186/1478-7954-9-38)
Supplement: Additional file 2 — List of participant hospitals and number of cases obtained from each hospital [file 1478-7954-9-38-S2.XLS]

## Sheet: Annex 2
List of participant hospitals and number of cases obtained from each hospital
Hospital Name	Hospital Jurisdiction	Hospital Type	Cases	% Total
Hospital General de México	Federal MoH	General referral hospital	595	37.4449
Hospital General Juárez de México	Federal MoH	General referral hospital	158	9.94336
Hospital General Dr. Manuel Gea González	Federal MoH	General referral hospital	17	1.06986
INER	National Institute of Health	National Institute of Health	28	1.76211
INCAN	National Institute of Health	National Institute of Health	38	2.39144
Hospital General G. Parres - Morelos	Secretary of Health of the State of Morelos	General	84	5.28634
Hospital General Cuautla - Morelos	Secretary of Health of the State of Morelos	General	13	0.818125
Hospital General Xoco	Secretary of Health of the Government of the Federal District	General	93	5.85274
Hospital de Especialidades Dr. Belisario Domínguez	Secretary of Health of the Government of the Federal District	Specialty	79	4.97168
Hospital General Dr. Enrique Cabrera	Secretary of Health of the Government of the Federal District	General	34	2.13971
Hospital pediátrico Peralvillo	Secretary of Health of the Government of the Federal District	Pediatric	8	0.503461
Hospital Pediátrico Legaria	Secretary of Health of the Government of the Federal District	Pediatric	25	1.57332
Hospital Pediátrico Moctezuma	Secretary of Health of the Government of the Federal District	Pediatric	24	1.51038
Hospital Materno Infantil Topilejo	Secretary of Health of the Government of the Federal District	Maternity	1	0.0629327
Hospital Materno Infantil Xochimilco	Secretary of Health of the Government of the Federal District	Maternity	15	0.94399
Hospital Pediátrico Coyoacán	Secretary of Health of the Government of the Federal District	Pediatric	12	0.755192
Hospital General Milpa Alta	Secretary of Health of the Government of the Federal District	General	32	2.01385
Hospital General Balbuena	Secretary of Health of the Government of the Federal District	General	75	4.71995
Hospital General Gregorio Salas	Secretary of Health of the Government of the Federal District	General	24	1.51038
Hospital Materno Infantil Inguarán	Secretary of Health of the Government of the Federal District	Maternity	24	1.51038
Hospital Pediátrico Azcapotzalco	Secretary of Health of the Government of the Federal District	Pediatric	2	0.125865
Hospital General Rubén Leñero	Secretary of Health of the Government of the Federal District	General	30	1.88798
Hospital Pediátrico Tacubaya	Secretary of Health of the Government of the Federal District	Pediatric	6	0.377596
Hospital Pediátrico La Villa	Secretary of Health of the Government of the Federal District	Pediatric	7	0.440529
Hospital General Iztapalapa	Secretary of Health of the Government of the Federal District	General	66	4.15356
Hospital Pediátrico Iztapalapa	Secretary of Health of the Government of the Federal District	Pediatric	15	0.94399
Hospital Pediátrico San Juan de Aragón	Secretary of Health of the Government of the Federal District	Pediatric	9	0.566394
Hospital Materno Infantil Cuautepec	Secretary of Health of the Government of the Federal District	Maternity	4	0.251731
Centro de Salud TIII México - España	Secretary of Health of the Government of the Federal District	Health Center	27	1.69918
Hospital General La Villa	Secretary of Health of the Government of the Federal District	General	7	0.440529
Hospital Materno Infantil Cuajimalpa	Secretary of Health of the Government of the Federal District	Maternity	8	0.503461
Hospital Materno Infantil Tláhuac	Secretary of Health of the Government of the Federal District	Maternity	10	0.629327
Hospital Materno Infantil Magdalena Contreras	Secretary of Health of the Government of the Federal District	Maternity	8	0.503461
Hospital General Ticomán	Secretary of Health of the Government of the Federal District	General	11	0.692259
TOTAL			1589
