# Supplementary material for: Assessing quality of medical death certification: Concordance between gold standard diagnosis and underlying cause of death in selected Mexican hospitals
Source: Popul Health Metr. 2011 Aug 4;9:38. doi: 10.1186/1478-7954-9-38 (PMC3160931; doi:10.1186/1478-7954-9-38)
Supplement: Additional file 3 — Misclassification matrix showing causes from the gold standard and medical death certificate [file 1478-7954-9-38-S3.XLSX]

## Sheet: Annex 3
Misclassification matrix showing causes from the gold standard and medical death certificate
		Adult Medical Death Certificate Causes
		Acute Myocardial Infarction	AIDS	Breast Cancer	Cervical Cancer	Cirrhosis	Colorectal Cancer	COPD	Diabetes	Diarrhea/Dysentery	Epilepsy	Falls	Fires	Homicide	Leukemia/Lymphomas	Lung Cancer	Maternal	Pneumonia	Poisonings	Prostate Cancer	Renal Failure	Road Traffic	Stomach Cancer	Stroke	Suicide	TB	Other Cardiovascular Diseases	Other Infectious Diseases	Other Injuries	Other Noncommunicable Diseases	Other Ill-defined
Adult Gold Standard Causes	Acute Myocardial Infarction	39	0	0	0	0	0	0	15	0	0	0	0	0	0	0	0	0	0	0	0	0	0	0	0	0	1	0	0	1	0
	AIDS	0	87	0	0	0	0	0	0	0	0	0	0	0	1	0	0	2	0	0	0	0	0	0	0	0	0	1	1	1	0
	Breast Cancer	0	0	32	2	0	0	0	0	0	0	0	0	0	0	1	0	0	0	0	1	0	0	0	0	0	0	1	1	3	0
	Cervical Cancer	0	0	0	18	1	0	0	1	0	0	0	0	0	1	0	0	0	0	0	0	0	0	0	0	0	0	0	0	0	0
	Cirrhosis	0	0	0	0	99	0	0	1	0	0	0	0	0	0	0	0	0	0	0	1	0	0	0	0	0	0	12	0	12	1
	Colorectal Cancer	0	0	0	0	0	18	0	0	0	0	0	0	0	0	0	0	0	0	0	0	0	0	0	0	0	1	0	0	3	0
	COPD	0	0	0	0	0	0	36	4	0	0	0	0	0	0	0	0	4	0	0	0	0	0	0	0	0	1	0	0	3	0
	Diabetes	3	0	0	0	0	0	0	83	0	0	0	0	0	0	1	0	0	0	0	1	0	0	2	0	0	1	2	0	3	0
	Diarrhea/Dysentery	0	0	0	0	0	0	0	2	8	0	0	0	0	0	0	0	0	0	0	0	0	0	0	0	0	0	1	0	3	0
	Epilepsy	0	0	0	0	0	0	0	0	0	0	0	0	0	0	0	0	0	0	0	0	0	0	0	0	0	0	0	0	0	0
	Falls	1	0	0	0	2	0	0	3	0	1	3	0	1	0	0	0	2	0	0	0	1	0	7	0	0	3	0	0	5	0
	Fires	0	0	0	0	0	0	0	1	0	0	0	9	0	0	0	0	0	0	0	0	1	0	0	1	0	0	0	3	0	0
	Homicide	0	0	0	0	0	0	0	0	0	1	0	0	29	0	0	0	0	0	0	0	0	0	0	1	0	0	0	2	2	0
	Leukemia/Lymphomas	0	0	0	0	0	0	0	2	0	0	0	0	0	43	0	0	0	0	0	0	0	0	0	0	0	0	0	0	3	0
	Lung Cancer	0	0	0	0	0	0	2	2	0	0	0	0	0	0	21	0	0	0	0	0	0	0	0	0	0	0	0	0	5	0
	Maternal	0	3	1	0	0	0	0	0	0	0	0	1	0	0	0	30	0	0	0	0	0	0	0	0	0	0	0	0	2	1
	Pneumonia	2	0	1	0	1	0	4	29	0	0	0	0	0	0	0	0	37	0	0	0	0	0	1	0	1	3	5	0	12	0
	Poisonings	0	0	0	0	0	0	0	0	0	0	0	0	0	0	0	0	0	1	0	0	0	0	0	0	0	0	0	1	5	0
	Prostate Cancer	0	0	0	0	0	0	0	0	0	0	0	0	0	0	0	0	0	0	5	0	0	0	0	0	0	0	0	0	1	0
	Renal Failure	0	0	0	0	2	0	0	2	0	0	0	0	0	0	0	1	2	0	0	36	0	0	0	0	0	18	0	0	11	0
	Road Traffic	1	0	0	0	0	0	0	0	0	0	0	0	2	0	0	0	0	0	0	0	25	0	0	0	0	0	0	5	0	0
	Stomach Cancer	0	0	0	0	0	0	0	0	0	0	0	0	0	0	0	0	0	0	0	0	0	15	0	0	0	0	0	0	3	0
	Stroke	0	0	0	0	1	0	2	11	0	0	0	0	0	0	0	0	0	0	0	1	0	0	91	0	0	6	0	0	5	0
	Suicide	0	0	0	0	0	0	0	0	0	0	0	0	0	0	0	0	0	0	0	0	0	0	0	5	0	0	0	1	0	0
	TB	1	0	0	0	0	0	0	3	0	0	0	0	0	0	0	0	1	0	0	0	0	0	0	0	7	0	0	0	0	0
	Other Cardiovascular Diseases	13	0	0	0	0	0	3	8	0	0	0	0	0	0	0	0	1	0	0	0	0	0	3	0	0	28	0	0	7	0
	Other Infectious Diseases	0	0	0	0	0	0	0	6	0	0	0	0	0	0	0	0	2	0	0	0	0	0	0	0	0	0	7	0	13	0
	Other Injuries	0	0	0	0	0	0	0	0	0	0	0	0	0	0	0	0	0	0	0	0	0	0	0	0	0	0	0	0	0	0
	Other Noncommunicable Diseases	0	0	0	0	3	0	1	13	0	0	0	0	0	1	0	0	1	0	0	0	0	0	2	0	2	2	1	0	88	0
	Other Ill-Defined	0	0	0	0	0	0	0	0	0	0	0	0	0	0	0	0	0	0	0	0	0	0	0	0	0	0	0	0	0	0
		Child MDC Causes
		Diarrhea/Dysentery	Diarrhea/Dysentery	Sepsis	Other Cancers	Other Infectious Diseases	Other Cardiovascular Diseases	Other Digestive Diseases	Other Defined Causes of Child Deaths
Child GS Causes	Diarrhea/Dysentery	2	0	1	0	1	0	0	3
	Pneumonia	0	5	0	0	2	1	1	7
	Sepsis	0	0	1	0	0	2	0	2
	Other Cancers	0	0	0	0	0	0	0	0
	Other Infectious Diseases	0	0	0	1	4	1	0	1
	Other Cardiovascular Diseases	0	0	0	0	0	1	0	5
	Other Digestive Diseases	0	0	1	0	0	0	4	3
	Other Defined Causes of Child Deaths	1	1	3	0	1	4	3	32
		Neonate MDC Causes
		Birth Asphyxia	Congenital Malformation	Meningitis/Sepsis	Pneumonia	Preterm Delivery	Stillbirth	Other Ill-Defined
Neonate GS Causes	Birth Asphyxia	10	3	4	1	4	0	5
	Congenital Malformation	2	19	7	0	2	0	8
	Meningitis/Sepsis	0	0	4	2	0	0	0
	Pneumonia	0	0	0	0	0	0	0
	Preterm Delivery	9	7	20	3	46	0	4
	Stillbirth	0	0	0	0	1	50	0
	Other Ill-Defined	0	0	0	0	0	0	0
