# Supplementary material for: Assessing quality of medical death certification: Concordance between gold standard diagnosis and underlying cause of death in selected Mexican hospitals
Source: Popul Health Metr. 2011 Aug 4;9:38. doi: 10.1186/1478-7954-9-38 (PMC3160931; doi:10.1186/1478-7954-9-38)
Supplement: Additional file 4 — Median chance-corrected concordance by age group and cause, for underlying diagnosis and all diagnoses [file 1478-7954-9-38-S4.XLSX]

## Sheet: Annex 4
Median chance-corrected concordance by age group and cause, for underlying diagnosis and all diagnoses
Adult Causes	Underlying		All Diagnoses
	Median	95% UI	Median	95% UI
Prostate Cancer	100	(100.0, 100.0)	100	(100.0, 100.0)
Suicide	100	(100.0, 100.0)	100	(100.0, 100.0)
AIDS	95.1705	(94.6, 96.2)	94.8639	(94.2, 95.9)
Cervical Cancer	90.4873	(86.7, 100.0)	100	(100.0, 100.0)
Leukemia/Lymphomas	90.4602	(88.9, 91.4)	89.8546	(88.2, 90.9)
Diabetes	86.8016	(85.8, 87.5)	87.172	(86.3, 88.3)
Homicide	84.6957	(83.0, 86.6)	83.7242	(81.9, 85.7)
Stomach Cancer	83.9158	(81.8, 87.2)	82.8949	(80.7, 86.4)
Colorectal Cancer	82.0817	(79.9, 84.4)	80.9443	(78.6, 83.5)
Maternal	81.8182	(79.4, 83.4)	80.6641	(78.1, 82.3)
Breast Cancer	79.3939	(77.7, 80.4)	80.6641	(78.7, 82.4)
Cirrhosis	77.7952	(77.0, 78.9)	92.3556	(91.3, 92.9)
Other Noncommunicable Diseases	77.7505	(76.2, 79.4)	97.7747	(97.0, 100.0)
Stroke	77.6626	(76.7, 78.5)	91.5715	(90.9, 92.6)
Road Traffic	77.1044	(74.2, 79.4)	79.4556	(76.5, 80.8)
COPD	75.4527	(74.2, 77.1)	76.8514	(75.1, 78.3)
Lung Cancer	71.0071	(69.4, 72.5)	72.5413	(70.1, 73.8)
Acute Myocardial Infarction	69.9912	(68.3, 71.5)	100	(100.0, 100.0)
Diarrhea/Dysentery	61.0317	(56.4, 65.7)	58.5582	(53.6, 63.5)
Fires	60.373	(56.8, 63.9)	57.8577	(54.1, 61.7)
TB	51.7172	(48.5, 58.8)	83.0114	(75.7, 100.0)
Renal Failure	48.4849	(45.5, 48.5)	87.1094	(86.3, 88.5)
Other Cardiovascular Diseases	43.8016	(42.0, 45.6)	78.086	(76.3, 80.1)
Pneumonia	35.6061	(34.0, 37.4)	90.0391	(89.0, 90.9)
Other Infectious Diseases	20.0627	(17.9, 22.7)	78.5157	(75.9, 80.8)
Falls	4.329	(-3.0, 6.9)	-1.74363	(-9.6, 1.0)
Poisonings	-3.0303	(-3.0, -3.0)	-9.57006	(-9.6, -9.6)
Child Causes	Underlying		All Diagnoses
	Median	95% UI	Median	95% UI
Other Defined Causes of Child Deaths	71.8654	(69.2, 73.8)	100	(100.0, 100.0)
Other Infectious Diseases	55.4546	(47.5, 65.0)	50.0027	(41.1, 60.7)
Other Digestive Diseases	51.25	(46.4, 55.5)	100	(100.0, 100.0)
Pneumonia	21.25	(12.5, 28.2)	100	(100.0, 100.0)
Sepsis	-5	(-5.0, -5.0)	66.3284	(54.7, 100.0)
Diarrhea/Dysentery	-5	(-5.0, -5.0)	55.806	(41.1, 64.6)
Other Cardiovascular Diseases	-5	(-5.0, -5.0)	-17.8508	(-17.9, -17.9)
Neonate Causes	Underlying		All Diagnoses
	Median	95% UI	Median	95% UI
Meningitis/Sepsis	100	(70.0, 100.0)	100	(100.0, 100.0)
Stillbirth	100	(100.0, 100.0)	100	(100.0, 100.0)
Congenital Malformation	42.4	(40.0, 45.5)	20.5695	(16.8, 24.6)
Preterm Delivery	40.6742	(40.0, 42.7)	70.6945	(69.2, 72.2)
Birth Asphyxia	20.6476	(20.0, 24.2)	24.0351	(15.2, 24.6)
