# Supplementary material for: Assessing quality of medical death certification: Concordance between gold standard diagnosis and underlying cause of death in selected Mexican hospitals
Source: Popul Health Metr. 2011 Aug 4;9:38. doi: 10.1186/1478-7954-9-38 (PMC3160931; doi:10.1186/1478-7954-9-38)
Supplement: Additional file 5 — Slope, intercept, and RMSE from linear regression of estimated versus true CSMFs, by age group and cause [file 1478-7954-9-38-S5.XLSX]

## Sheet: Sheet1
Slope, intercept, and RMSE from linear regression of estimated versus true CSMFs, by age group and cause
Adult Causes	Slope	Intercept	RMSE
AIDS	0.937466	0.0013766	0.0037412
Acute Myocardial Infarction	0.718157	0.0109076	0.0106881
Breast Cancer	0.75902	0.0020584	0.007432
COPD	0.739142	0.009288	0.0126873
Cervical Cancer	0.844798	0.0023363	0.0077105
Cirrhosis	0.767102	0.0078741	0.0093018
Colorectal Cancer	0.818011	-9.89e-05	0.0091916
Diabetes	0.827865	0.061351	0.0223741
Diarrhea/Dysentery	0.627687	-0.000235	0.0044067
Falls	0.116298	1.06e-05	0.0047308
Fires	0.593565	0.0004054	0.0079532
Homicide	0.836404	0.0031613	0.008275
Leukemia/Lymphomas	0.869962	0.0036055	0.0088681
Lung Cancer	0.678096	0.0021915	0.0115351
Maternal	0.819293	0.0002111	0.0038076
Other Cardiovascular Diseases	0.376913	0.0230258	0.0153845
Other Infectious Diseases	0.220277	0.014559	0.0120602
Other Noncommunicable Diseases	0.659184	0.110027	0.0342817
Pneumonia	0.360486	0.0129652	0.0115771
Poisonings	0.0999224	0.0004259	0.0052637
Prostate Cancer	0.794456	0.0007313	0.0099911
Renal Failure	0.470285	0.0030421	0.007148
Road Traffic	0.768791	0.002522	0.0089032
Stomach Cancer	0.826948	-0.0001625	0.0128193
Stroke	0.760975	0.0122711	0.0124985
Suicide	0.824955	0.0033649	0.0073333
TB	0.535763	0.0012754	0.0037109
Child Causes	Slope	Intercept	RMSE
Diarrhea/Dysentery	0.243022	0.0084898	0.0323674
Other Cardiovascular Diseases	0.0772759	0.085654	0.0969197
Other Defined Causes of Child Deaths	0.31725	0.413164	0.180885
Other Digestive Diseases	0.474718	0.0354523	0.10767
Other Infectious Diseases	0.527935	0.025706	0.0803514
Pneumonia	0.259205	0.0098791	0.0273299
Sepsis	0.180688	0.0622761	0.0920262
Neonate Causes	Slope	Intercept	RMSE
Birth Asphyxia	0.356562	0.0631303	0.0564627
Congenital Malformation	0.571515	0.0626802	0.0677805
Meningitis/Sepsis	0.49516	0.190709	0.0902301
Preterm Delivery	0.474984	0.0707899	0.0654607
Stillbirth	0.984597	-0.0005113	0.0074581
